# Supplementary material for: Facile Fabrication of TiO2 Quantum Dots-Anchored g-C3N4 Nanosheets as 0D/2D Heterojunction Nanocomposite for Accelerating Solar-Driven Photocatalysis
Source: Nanomaterials (Basel). 2023 May 6;13(9):1565. doi: 10.3390/nano13091565 (PMC10180858; doi:10.3390/nano13091565)
Supplement: Supplementary file 1 [file nanomaterials-13-01565-s001.zip]

Archive with 1 entries (1 files):
- nanomaterials-2341073-supplementary.pdf
